# Supplementary material for: Re-Emergence of DENV-3 in French Guiana: Retrospective Analysis of Cases That Circulated in the French Territories of the Americas from the 2000s to the 2023–2024 Outbreak
Source: Viruses. 2024 Aug 14;16(8):1298. doi: 10.3390/v16081298 (PMC11360160; doi:10.3390/v16081298)
Supplement: Supplementary file 1 [file viruses-16-01298-s001.zip]

Archive with 1 entries (1 files):
- viruses-3112072-supplementary.xlsx
