# Supplementary material for: Re-Emergence of DENV-3 in French Guiana: Retrospective Analysis of Cases That Circulated in the French Territories of the Americas from the 2000s to the 2023–2024 Outbreak
Source: Viruses. 2024 Aug 14;16(8):1298. doi: 10.3390/v16081298 (PMC11360160; doi:10.3390/v16081298)
Supplement: Supplementary file 1 [file viruses-16-01298-s001.zip › viruses-3112072-supplementary.xlsx]

## Sheet: Sheet1
		GENES	AncC	prM	E					NS1					NS2A									NS2B				NS3						Protein 2K	NS4B		NS5
		codon position	313-315	598-600	1081-1083	1312-1314	1915-1917	1918-1920	2035-2037	2530-2532	2596-2598	2851-2853	2881-2883	2968-2970	3409-3411	3454-3456	3487-3489	3508-3510	3562-3564	3709-3711	3715-3717	3847-3849	3931-3933	4192-4194	4204-4206	4219-4221	4354-4356	4510-4512	4597-4599	4774-4776	4945-4947	5593-5595	5773-5775	6706-6708	7057-7059	7069-7071	7624-7626	7825-7827	8032-8034	8155-8157	8311-8313	8332-8334	8563-8565	8581-8583	8590-8592	8755-8757	9139-9141	9154-9156	9373-9375
2001_Ref		REFERENCE PP582621 FG 2001	CTC L	CAT H	GTT V	GTC V	AAG K	GAC D	ATG M	ATA I	ATA I	CTA L	GTC V	CTC L	GTC V	TTT F	TTC F	TCA S	AAC N	ACA T	TTA L	ATG M	ATG M	AAA K	ATA I	GAG E	GTC V	TTT F	TAT Y	ACA T	ACA T	GAC D	GCG A	TTG L	GTA V	ATC I	CAT H	TAT Y	ACT T	GCT A	AAA K	AAT N	TCC S	AGG R	GGG G	GAT D	GAC D	CAG Q	AAC N
2013		PP582622 FG 2013			GCT A			GAG E					ATT I	TTC F		ATT I			AGC S			ATT I		AGA R			ATC I			ATA I					GCA A		CGC R					GAT D		AAA K					AGC S
		PP582623 FG 2013			GCT A			GAG E					ATT I	TTC F		ATT I			AGC S			ATT I		AGA R			ATC I			ATA I					GCA A		CGC R					GAT D		AAA K					AGC S
2019-2021 MTQ outbreak	CL1	PP582624 MTQ 2019					AGG R	GAG E	ATA I		ACA T	ATG M			ATC I			TTA L		GCA A	ATA I	ATC I			GTA V		ATC I	CTT L	CAT H				GTG V			GTT V		CAT H	GCC A	TCT S	AGA R		CCT P	AAG K	GAG E	GAA E	AAC N	CTG L
		PP582625 MTQ 2019					AGG R	GAG E	ATA I		ACA T	ATG M			ATC I			TTA L		GCA A	ATA I	ATC I			GTA V		ATC I	CTT L	CAT H				GTG V			GTT V		CAT H	GCC A	TCT S	AGA R		CCT P	AAG K	GAG E	GAA E	AAC N	CTG L
		PP582627 MTQ 2020					AGG R	GAG E	ATA I		ACA T	ATG M			ATC I			TTA L		GCA A	ATA I	ATC I			GTA V		ATC I	CTT L	CAT H				GTG V			GTT V		CAT H	GCC A	TCT S	AGA R		CCT P	AAG K	GAG E	GAA E	AAC N	CTG L
		PP582628 MTQ 2020					AGG R	GAG E	ATA I		ACA T	ATG M			ATC I			TTA L		GCA A	ATA I	ATC I			GTA V		ATC I	CTT L	CAT H				GTG V			GTT V		CAT H	GCC A	TCT S	AGA R		CCT P	AAG K	GAG E	GAA E	AAC N	CTG L
	CL2	PP582626 GLP 2019	TTC F	CGT R		ATC I		GAG E			ACA T	ATG M										ATT I			GTA V	GAC D	ATC I	CTT L	CAT H					ATG M		GTT V			GCC A	TCT S			CCT P	AAG K	GAG E	GAG E		CTG L
		PP582629 FG 2020	TTC F	CGT R		ATC I		GAG E			ACA T	ATG M										ATT I			GTA V	GAC D	ATC I	CTT L	CAT H					ATG M		GTT V			GCC A	TCT S			CCT P	AAG K	GAG E	GAG E		CTG L
		PP582630 FG 2020	TTC F	CGT R		ATC I		GAG E			ACA T	ATG M										ATT I			GTA V	GAC D	ATC I	CTT L	CAT H					ATG M		GTT V			GCC A	TCT S			CCT P	AAG K	GAG E	GAG E		CTG L
		PP582631 GLP 2020	TTC F	CGT R		ATC I		GAG E			ACA T	ATG M										ATT I			GTA V	GAC D	ATC I	CTT L	CAT H					ATG M		GTT V			GCC A	TCT S			CCT P	AAG K	GAG E	GAG E		CTG L
		PP582632 GLP 2020	TTC F	CGT R		ATC I		GAG E			ACA T	ATG M										ATT I			GTA V	GAC D	ATC I	CTT L	CAT H					ATG M		GTT V			GCC A	TCT S			CCT P	AAG K	GAG E	GAG E		CTG L
		PP582633 FG 2020	TTC F	CGT R		ATC I		GAG E			ACA T	ATG M										ATT I			GTA V	GAC D	ATC I	CTT L	CAT H					ATG M		GTT V			GCC A	TCT S			CCT P	AAG K	GAG E	GAG E		CTG L
		PP582634 GLP 2020	TTC F	CGT R		ATC I		GAG E			ACA T	ATG M										ATT I			GTA V	GAC D	ATC I	CTT L	CAT H					ATG M		GTT V			GCC A	TCT S			CCT P	AAG K	GAG E	GAG E		CTG L
		PP582635 GLP 2020	TTC F	CGT R		ATC I		GAG E			ACA T	ATG M										ATT I			GTA V	GAC D	ATC I	CTT L	CAT H					ATG M		GTT V			GCC A	TCT S			CCT P	AAG K	GAG E	GAG E		CTG L
		PP582685 MTQ 2020	TTC F	CGT R		ATC I		GAG E			ACA T	ATG M										ATT I			GTA V	GAC D	ATC I	CTT L	CAT H					ATG M		GTT V			GCC A	TCT S			CCT P	AAG K	GAG E	GAG E		CTG L
		PP582686 MTQ 2020	TTC F	CGT R		ATC I		GAG E			ACA T	ATG M										ATT I			GTA V	GAC D	ATC I	CTT L	CAT H					ATG M		GTT V			GCC A	TCT S			CCT P	AAG K	GAG E	GAG E		CTG L
		PP582684 MTQ 2020	TTC F	CGT R		ATC I		GAG E			ACA T	ATG M										ATT I			GTA V	GAC D	ATC I	CTT L	CAT H					ATG M		GTT V			GCC A	TCT S			CCT P	AAG K	GAG E	GAG E		CTG L
		PP582636 FG 2020	TTC F	CGT R		ATC I		GAG E			ACA T	ATG M										ATT I			GTA V	GAC D	ATC I	CTT L	CAT H					ATG M		GTT V			GCC A	TCT S			CCT P	AAG K	GAG E	GAG E		CTG L
		PP582637 FG 2021	TTC F	CGT R		ATC I		GAG E			ACA T	ATG M										ATT I			GTA V	GAC D	ATC I	CTT L	CAT H					ATG M		GTT V			GCC A	TCT S			CCT P	AAG K	GAG E	GAG E		CTG L
		PP582638 FG 2021	TTC F	CGT R		ATC I		GAG E			ACA T	ATG M										ATT I			GTA V	GAC D	ATC I	CTT L	CAT H					ATG M		GTT V			GCC A	TCT S			CCT P	AAG K	GAG E	GAG E		CTG L
2023-2024 FG epidemics		PP582639 FG 2022				ATC I		GAG E		GTA V	ACA T	ATG M					CTC L					ATT I	TTG L		GTA V		ATC I	CTT L	CAT H		ATG M	GAA E		ATG M		GTT V			GCC A	TCT S			CCC P	AAG K	GAG E			CTG L
		PP582640 FG 2023				ATC I		GAG E		GTA V	ACA T	ATG M					CTC L					ATT I	TTG L		GTA V		ATC I	CTT L	CAT H		ATG M	GAA E		ATG M		GTT V			GCC A	TCT S			CCC P	AAG K	GAG E			CTG L
		PP582641 FG 2023				ATC I		GAG E		GTA V	ACA T	ATG M					CTC L					ATT I	TTG L		GTA V		ATC I	CTT L	CAT H		ATG M	GAA E		ATG M		GTT V			GCC A	TCT S			CCC P	AAG K	GAG E			CTG L
		PP582642 FG 2023				ATC I		GAG E		GTA V	ACA T	ATG M					CTC L					ATT I	TTG L		GTA V		ATC I	CTT L	CAT H		ATG M	GAA E		ATG M		GTC V			GCC A	TCT S			CCC P	AAG K	GAG E			CTG L
		PP582643 FG 2023				ATC I		GAG E		GTA V	ACA T	ATG M					CTC L					ATT I	TTG L		GTA V		ATC I	CTT L	CAT H		ATG M	GAA E		ATG M		GTC V			GCC A	TCT S			CCC P	AAG K	GAG E			CTG L
		PP582644 FG 2023				ATC I		GAG E		GTA V	ACA T	ATG M					CTC L					ATT I	TTG L		GTA V		ATC I	CTT L	CAT H		ATG M	GAA E		ATG M		GTT V			GCC A	TCT S			CCC P	AAG K	GAG E			CTG L
		PP582645 FG 2023				ATC I		GAG E		GTA V	ACA T	ATG M					CTC L					ATT I	TTG L		GTA V		ATC I	CTT L	CAT H		ATG M	GAA E		ATG M		GTC V			GCC A	TCT S			CCC P	AAG K	GAG E			CTG L
		PP582646 FG 2023				ATC I		GAG E		GTA V	ACA T	ATG M					CTC L					ATT I	TTG L		GTA V		ATC I	CTT L	CAT H		ATG M	GAA E		ATG M		GTC V			GCC A	TCT S			CCC P	AAG K	GAG E			CTG L
		PP582647 FG 2023				ATC I		GAG E		GTA V	ACA T	ATG M					CTC L					ATT I	TTG L		GTA V		ATC I	CTT L	CAT H		ATG M	GAA E		ATG M		GTC V			GCC A	TCT S			CCC P	AAG K	GAG E			CTG L
		PP582648 FG 2023				ATC I		GAG E		GTA V	ACA T	ATG M					CTC L					ATT I	TTG L		GTA V		ATC I	CTT L	CAT H		ATG M	GAA E		ATG M		GTC V			GCC A	TCT S			CCC P	AAG K	GAG E			CTG L
		PP582649 FG 2023				ATC I		GAG E		GTA V	ACA T	ATG M					CTC L					ATT I	TTG L		GTA V		ATC I	CTT L	CAT H		ATG M	GAA E		ATG M		GTT V			GCC A	TCT S			CCC P	AAG K	GAG E			CTG L
		PP582650 FG 2023				ATC I		GAG E		GTA V	ACA T	ATG M					CTC L					ATT I	TTG L		GTA V		ATC I	CTT L	CAT H		ATG M	GAA E		ATG M		GTC V			GCC A	TCT S			CCC P	AAG K	GAG E			CTG L
		PP582651 FG 2023				ATC I		GAG E		GTA V	ACA T	ATG M					CTC L					ATT I	TTG L		GTA V		ATC I	CTT L	CAT H		ATG M	GAA E		ATG M		GTT V			GCC A	TCT S			CCC P	AAG K	GAG E			CTG L
		PP582652 FG 2023				ATC I		GAG E		GTA V	ACA T	ATG M					CTC L					ATT I	TTG L		GTA V		ATC I	CTT L	CAT H		ATG M	GAA E		ATG M		GTC V			GCC A	TCT S			CCC P	AAG K	GAG E			CTG L
		PP582653 FG 2023				ATC I		GAG E		GTA V	ACA T	ATG M					CTC L					ATT I	TTG L		GTA V		ATC I	CTT L	CAT H		ATG M	GAA E		ATG M		GTC V			GCC A	TCT S			CCC P	AAG K	GAG E			CTG L
		PP582654 FG 2023				ATC I		GAG E		GTA V	ACA T	ATG M					CTC L					ATT I	TTG L		GTA V		ATC I	CTT L	CAT H		ATG M	GAA E		ATG M		GTT V			GCC A	TCT S			CCC P	AAG K	GAG E			CTG L
		PP582655 FG 2023				ATC I		GAG E		GTA V	ACA T	ATG M					CTC L					ATT I	TTG L		GTA V		ATC I	CTT L	CAT H		ATG M	GAA E		ATG M		GTT V			GCC A	TCT S			CCC P	AAG K	GAG E			CTG L
		PP582656 FG 2023				ATC I		GAG E		GTA V	ACA T	ATG M					CTC L					ATT I	TTG L		GTA V		ATC I	CTT L	CAT H		ATG M	GAA E		ATG M		GTC V			GCC A	TCT S			CCC P	AAG K	GAG E			CTG L
		PP582657 FG 2023				ATC I		GAG E		GTA V	ACA T	ATG M					CTC L					ATT I	TTG L		GTA V		ATC I	CTT L	CAT H		ATG M	GAA E		ATG M		GTT V			GCC A	TCT S			CCC P	AAG K	GAG E			CTG L
		PP582658 FG 2023				ATC I		GAG E		GTA V	ACA T	ATG M					CTC L					ATT I	TTG L		GTA V		ATC I	CTT L	CAT H		ATG M	GAA E		ATG M		GTT V			GCC A	TCT S			CCC P	AAG K	GAG E			CTG L
		PP582659 FG 2023				ATC I		GAG E		GTA V	ACA T	ATG M					CTC L					ATT I	TTG L		GTA V		ATC I	CTT L	CAT H		ATG M	GAA E		ATG M		GTT V			GCC A	TCT S			CCC P	AAG K	GAG E			CTG L
		PP582660 FG 2023				ATC I		GAG E		GTA V	ACA T	ATG M					CTC L					ATT I	TTG L		GTA V		ATC I	CTT L	CAT H		ATG M	GAA E		ATG M		GTT V			GCC A	TCT S			CCC P	AAG K	GAG E			CTG L
		PP582661 FG 2023				ATC I		GAG E		GTA V	ACA T	ATG M					CTC L					ATT I	TTG L		GTA V		ATC I	CTT L	CAT H		ATG M	GAA E		ATG M		GTC V			GCC A	TCT S			CCC P	AAG K	GAG E			CTG L
		PP582662 FG 2023				ATC I		GAG E		GTA V	ACA T	ATG M					CTC L					ATT I	TTG L		GTA V		ATC I	CTT L	CAT H		ATG M	GAA E		ATG M		GTT V			GCC A	TCT S			CCC P	AAG K	GAG E			CTG L
		PP582663 FG 2023				ATC I		GAG E		GTA V	ACA T	ATG M					CTC L					ATT I	TTG L		GTA V		ATC I	CTT L	CAT H		ATG M	GAA E		ATG M		GTT V			GCC A	TCT S			CCC P	AAG K	GAG E			CTG L
		PP582664 FG 2023				ATC I		GAG E		GTA V	ACA T	ATG M					CTC L					ATT I	TTG L		GTA V		ATC I	CTT L	CAT H		ATG M	GAA E		ATG M		GTC V			GCC A	TCT S			CCC P	AAG K	GAG E			CTG L
		PP582665 FG 2023				ATC I		GAG E		GTA V	ACA T	ATG M					CTC L					ATT I	TTG L		GTA V		ATC I	CTT L	CAT H		ATG M	GAA E		ATG M		GTC V			GCC A	TCT S			CCC P	AAG K	GAG E			CTG L
		PP582666 FG 2023				ATC I		GAG E		GTA V	ACA T	ATG M					CTC L					ATT I	TTG L		GTA V		ATC I	CTT L	CAT H		ATG M	GAA E		ATG M		GTT V			GCC A	TCT S			CCC P	AAG K	GAG E			CTG L
		PP582667 FG 2023				ATC I		GAG E		GTA V	ACA T	ATG M					CTC L					ATT I	TTG L		GTA V		ATC I	CTT L	CAT H		ATG M	GAA E		ATG M		GTT V			GCC A	TCT S			CCC P	AAG K	GAG E			CTG L
		PP582668 FG 2023				ATC I		GAG E		GTA V	ACA T	ATG M					CTC L					ATT I	TTG L		GTA V		ATC I	CTT L	CAT H		ATG M	GAA E		ATG M		GTT V			GCC A	TCT S			CCC P	AAG K	GAG E			CTG L
		PP582669 FG 2023				ATC I		GAG E		GTA V	ACA T	ATG M					CTC L					ATT I	TTG L		GTA V		ATC I	CTT L	CAT H		ATG M	GAA E		ATG M		GTT V			GCC A	TCT S			CCC P	AAG K	GAG E			CTG L
		PP582670 FG 2023				ATC I		GAG E		GTA V	ACA T	ATG M					CTC L					ATT I	TTG L		GTA V		ATC I	CTT L	CAT H		ATG M	GAA E		ATG M		GTT V			GCC A	TCT S			CCC P	AAG K	GAG E			CTG L
		PP582671 FG 2023				ATC I		GAG E		GTA V	ACA T	ATG M					CTC L					ATT I	TTG L		GTA V		ATC I	CTT L	CAT H		ATG M	GAA E		ATG M		GTC V			GCC A	TCT S			CCC P	AAG K	GAG E			CTG L
		PP582672 FG 2023				ATC I		GAG E		GTA V	ACA T	ATG M					CTC L					ATT I	TTG L		GTA V		ATC I	CTT L	CAT H		ATG M	GAA E		ATG M		GTT V			GCC A	TCT S			CCC P	AAG K	GAG E			CTG L
		PP582673 FG 2023				ATC I		GAG E		GTA V	ACA T	ATG M					CTC L					ATT I	TTG L		GTA V		ATC I	CTT L	CAT H		ATG M	GAA E		ATG M		GTC V			GCC A	TCT S			CCC P	AAG K	GAG E			CTG L
		PP582674 FG 2023				ATC I		GAG E		GTA V	ACA T	ATG M					CTC L					ATT I	TTG L		GTA V		ATC I	CTT L	CAT H		ATG M	GAA E		ATG M		GTT V			GCC A	TCT S			CCC P	AAG K	GAG E			CTG L
		PP582675 FG 2023				ATC I		GAG E		GTA V	ACA T	ATG M					CTC L					ATT I	TTG L		GTA V		ATC I	CTT L	CAT H		ATG M	GAA E		ATG M		GTT V			GCC A	TCT S			CCC P	AAG K	GAG E			CTG L
		PP582676 FG 2023				ATC I		GAG E		GTA V	ACA T	ATG M					CTC L					ATT I	TTG L		GTA V		ATC I	CTT L	CAT H		ATG M	GAA E		ATG M		GTT V			GCC A	TCT S			CCC P	AAG K	GAG E			CTG L
		PP582677 FG 2023				ATC I		GAG E		GTA V	ACA T	ATG M					CTC L					ATT I	TTG L		GTA V		ATC I	CTT L	CAT H		ATG M	GAA E		ATG M		GTT V			GCC A	TCT S			CCC P	AAG K	GAG E			CTG L
		PP582678 FG 2023				ATC I		GAG E		GTA V	ACA T	ATG M					CTC L					ATT I	TTG L		GTA V		ATC I	CTT L	CAT H		ATG M	GAA E		ATG M		GTT V			GCC A	TCT S			CCC P	AAG K	GAG E			CTG L
		PP582679 FG 2023				ATC I		GAG E		GTA V	ACA T	ATG M					CTC L					ATT I	TTG L		GTA V		ATC I	CTT L	CAT H		ATG M	GAA E		ATG M		GTC V			GCC A	TCT S			CCC P	AAG K	GAG E			CTG L
		PP582680 FG 2023				ATC I		GAG E		GTA V	ACA T	ATG M					CTC L					ATT I	TTG L		GTA V		ATC I	CTT L	CAT H		ATG M	GAA E		ATG M		GTT V			GCC A	TCT S			CCC P	AAG K	GAG E			CTG L
		PP582681 FG 2023				ATC I		GAG E		GTA V	ACA T	ATG M					CTC L					ATT I	TTG L		GTA V		ATC I	CTT L	CAT H		ATG M	GAA E		ATG M		GTT V			GCC A	TCT S			CCC P	AAG K	GAG E			CTG L
		PP582682 FG 2023				ATC I		GAG E		GTA V	ACA T	ATG M					CTC L					ATT I	TTG L		GTA V		ATC I	CTT L	CAT H		ATG M	GAA E		ATG M		GTT V			GCC A	TCT S			CCC P	AAG K	GAG E			CTG L
		PP582683 FG 2023				ATC I		GAG E		GTA V	ACA T	ATG M					CTC L					ATT I	TTG L		GTA V		ATC I	CTT L	CAT H		ATG M	GAA E		ATG M		GTT V			GCC A	TCT S	GAA E		CCC P	AAG K	GAG E			CTG L
		PP582694 FG 2023				ATC I		GAG E		GTA V	ACA T	ATG M					CTC L					ATT I	TTG L		GTA V		ATC I	CTT L	CAT H		ATG M	GAA E		ATG M		GTC V			GCC A	TCT S			CCC P	AAG K	GAG E			CTG L
		PP582695 FG 2023				ATC I		GAG E		GTA V	ACA T	ATG M					CTC L					ATT I	TTG L		GTA V		ATC I	CTT L	CAT H		ATG M	GAA E		ATG M		GTT V			GCC A	TCT S			CCC P	AAG K	GAG E			CTG L
		PP582704 FG 2023				ATC I		GAG E		GTA V	ACA T	ATG M					CTC L					ATT I	TTG L		GTA V		ATC I	CTT L	CAT H		ATG M	GAA E		ATG M		GTC V			GCC A	TCT S			CCC P	AAG K	GAG E			CTG L
		PP582709 FG 2023				ATC I		GAG E		GTA V	ACA T	ATG M					CTC L					ATT I	TTG L		GTA V		ATC I	CTT L	CAT H		ATG M	GAA E		ATG M		GTT V			GCC A	TCT S			CCC P	AAG K	GAG E			CTG L
		PP582697 FG 2023				ATC I		GAG E		GTA V	ACA T	ATG M					CTC L					ATT I	TTG L		GTA V		ATC I	CTT L	CAT H		ATG M	GAA E		ATG M		GTT V			GCC A	TCT S			CCC P	AAG K	GAG E			CTG L
		PP582703 FG 2023				ATC I		GAG E		GTA V	ACA T	ATG M					CTC L					ATT I	TTG L		GTA V		ATC I	CTT L	CAT H		ATG M	GAA E		ATG M		GTT V			GCC A	TCT S			CCC P	AAG K	GAG E			CTG L
		PP582692 FG 2023				ATC I		GAG E		GTA V	ACA T	ATG M					CTC L					ATT I	TTG L		GTA V		ATC I	CTT L	CAT H		ATG M	GAA E		ATG M		GTT V			GCC A	TCT S			CCC P	AAG K	GAG E			CTG L
		PP582701 FG 2023				ATC I		GAG E		GTA V	ACA T	ATG M					CTC L					ATT I	TTG L		GTA V		ATC I	CTT L	CAT H		ATG M	GAA E		ATG M		GTC V			GCC A	TCT S			CCC P	AAG K	GAG E			CTG L
		PP582689 FG 2023				ATC I		GAG E		GTA V	ACA T	ATG M					CTC L					ATT I	TTG L		GTA V		ATC I	CTT L	CAT H		ATG M	GAA E		ATG M		GTT V			GCC A	TCT S			CCC P	AAG K	GAG E			CTG L
		PP582691 FG 2023				ATC I		GAG E		GTA V	ACA T	ATG M					CTC L					ATT I	TTG L		GTA V		ATC I	CTT L	CAT H		ATG M	GAA E		ATG M		GTC V			GCC A	TCT S			CCC P	AAG K	GAG E			CTG L
		PP582706 FG 2023				ATC I		GAG E		GTA V	ACA T	ATG M					CTC L					ATT I	TTG L		GTA V		ATC I	CTT L	CAT H		ATG M	GAA E		ATG M		GTT V			GCC A	TCT S			CCC P	AAG K	GAG E			CTG L
		PP582699 FG 2023				ATC I		GAG E		GTA V	ACA T	ATG M					CTC L					ATT I	TTG L		GTA V		ATC I	CTT L	CAT H		ATG M	GAA E		ATG M		GTT V			GCC A	TCT S			CCC P	AAG K	GAG E			CTG L
		PP582700 FG 2023				ATC I		GAG E		GTA V	ACA T	ATG M					CTC L					ATT I	TTG L		GTA V		ATC I	CTT L	CAT H		ATG M	GAA E		ATG M		GTT V			GCC A	TCT S			CCC P	AAG K	GAG E			CTG L
		PP582711 FG 2023				ATC I		GAG E		GTA V	ACA T	ATG M					CTC L					ATT I	TTG L		GTA V		ATC I	CTT L	CAT H		ATG M	GAA E		ATG M		GTC V			GCC A	TCT S			CCC P	AAG K	GAG E			CTG L
		PP582708 FG 2023				ATC I		GAG E		GTA V	ACA T	ATG M					CTC L					ATT I	TTG L		GTA V		ATC I	CTT L	CAT H		ATG M	GAA E		ATG M		GTC V			GCC A	TCT S			CCC P	AAG K	GAG E			CTG L
		PP582707 FG 2023				ATC I		GAG E		GTA V	ACA T	ATG M					CTC L					ATT I	TTG L		GTA V		ATC I	CTT L	CAT H		ATG M	GAA E		ATG M		GTT V			GCC A	TCT S			CCC P	AAG K	GAG E			CTG L
		PP582690 FG 2023				ATC I		GAG E		GTA V	ACA T	ATG M					CTC L					ATT I	TTG L		GTA V		ATC I	CTT L	CAT H		ATG M	GAA E		ATG M		GTT V			GCC A	TCT S			CCC P	AAG K	GAG E			CTG L
		PP582702 FG 2023				ATC I		GAG E		GTA V	ACA T	ATG M					CTC L					ATT I	TTG L		GTA V		ATC I	CTT L	CAT H		ATG M	GAA E		ATG M		GTT V			GCC A	TCT S			CCC P	AAG K	GAG E			CTG L
		PP582710 FG 2023				ATC I		GAG E		GTA V	ACA T	ATG M					CTC L					ATT I	TTG L		GTA V		ATC I	CTT L	CAT H		ATG M	GAA E		ATG M		GTC V			GCC A	TCT S			CCC P	AAG K	GAG E			CTG L
		PP582698 FG 2023				ATC I		GAG E		GTA V	ACA T	ATG M					CTC L					ATT I	TTG L		GTA V		ATC I	CTT L	CAT H		ATG M	GAA E		ATG M		GTT V			GCC A	TCT S			CCC P	AAG K	GAA E			CTG L
		PP582693 FG 2023				ATC I		GAG E		GTA V	ACA T	ATG M					CTC L					ATT I	TTG L		GTA V		ATC I	CTT L	CAT H		ATG M	GAA E		ATG M		GTT V			GCC A	TCT S			CCC P	AAG K	GAG E			CTG L
		PP582713 FG 2024				ATC I		GAG E		GTA V	ACA T	ATG M					CTC L					ATT I	TTG L		GTA V		ATC I	CTT L	CAT H		ATG M	GAA E		ATG M		GTC V			GCC A	TCT S			CCC P	AAG K	GAG E			CTG L
		PP582715 FG 2024				ATC I		GAG E		GTA V	ACA T	ATG M					CTC L					ATT I	TTG L		GTA V		ATC I	CTT L	CAT H		ATG M	GAA E		ATG M		GTT V			GCC A	TCT S			CCC P	AAG K	GAG E			CTG L
		PP582714 FG 2024				ATC I		GAG E		GTA V	ACA T	ATG M					CTC L					ATT I	TTG L		GTA V		ATC I	CTT L	CAT H		ATG M	GAA E		ATG M		GTT V			GCC A	TCT S			CCC P	AAG K	GAG E			CTG L
		PP582717 FG 2024				ATC I		GAG E		GTA V	ACA T	ATG M					CTC L					ATT I	TTG L		GTA V		ATC I	CTT L	CAT H		ATG M	GAA E		ATG M		GTT V			GCC A	TCT S			CCC P	AAG K	GAG E			CTG L
		PP582712 FG 2024				ATC I		GAG E		GTA V	ACA T	ATG M					CTC L					ATT I	TTG L		GTA V		ATC I	CTT L	CAT H		ATG M	GAA E		ATG M		GTT V			GCC A	TCT S			CCC P	AAG K	GAG E			CTG L
		PP582688 FG 2023				ATC I		GAG E		GTA V	ACA T	ATG M					CTC L					ATT I	TTG L		GTA V		ATC I	CTT L	CAT H		ATG M	GAA E		ATG M		GTT V			GCC A	TCT S			CCC P	AAG K	GAG E			CTG L
		PP582716 FG 2024				ATC I		GAG E		GTA V	ACA T	ATG M					CTC L					ATT I	TTG L		GTA V		ATC I	CTT L	CAT H		ATG M	GAA E		ATG M		GTC V			GCC A	TCT S			CCC P	AAG K	GAG E			CTG L
		PP582687 FG 2023				ATC I		GAG E		GTA V	ACA T	ATG M					CTC L					ATT I	TTG L		GTA V		ATC I	CTT L	CAT H		ATG M	GAA E		ATG M		GTC V			GCC A	TCT S			CCC P	AAG K	GAG E			CTG L
		PP582696 FG 2023				ATC I		GAG E		GTA V	ACA T	ATG M					CTC L					ATT I	TTG L		GTA V		ATC I	CTT L	CAT H		ATG M	GAA E		ATG M		GTC V			GCC A	TCT S			CCC P	AAG K	GAG E			CTG L
		PP582705 FG 2023				ATC I		GAG E		GTA V	ACA T	ATG M					CTC L					ATT I	TTG L		GTA V		ATC I	CTT L	CAT H		ATG M	GAA E		ATG M		GTT V			GCC A	TCT S			CCC P	AAG K	GAG E			CTG L
[truncated: 4 more columns]
